# Supplementary material for: Enhanced Antimicrobial Action of Chlorhexidine Loaded in Shellac Nanoparticles with Cationic Surface Functionality
Source: Pharmaceutics. 2021 Sep 2;13(9):1389. doi: 10.3390/pharmaceutics13091389 (PMC8470920; doi:10.3390/pharmaceutics13091389)
Supplement: Supplementary file 1 [file pharmaceutics-13-01389-s001.zip]

Archive with 1 entries (1 files):
- pharmaceutics-1343599-SI.pdf
